# Supplementary material for: Function of Trunk-Mediated “Greeting” Behaviours between Male African Elephants: Insights from Choice of Partners
Source: Animals (Basel). 2021 Sep 17;11(9):2718. doi: 10.3390/ani11092718 (PMC8467434; doi:10.3390/ani11092718)
Supplement: Supplementary file 1 [file animals-11-02718-s001.zip]

Archive with 1 entries (1 files):
- animals-1373151-supplementary.pdf
